# Supplementary material for: Regular rhythmic and audio-visual stimulations enhance procedural learning of a perceptual-motor sequence in healthy adults: A pilot study
Source: PLoS One. 2021 Nov 15;16(11):e0259081. doi: 10.1371/journal.pone.0259081 (PMC8592429; doi:10.1371/journal.pone.0259081)
Supplement: S1 File — (CSV) [file pone.0259081.s002.csv]

Subject	Sex	Age	Laterality	Condition	Explicitation	RT_ B0	RT_ B1	RT_ B2	RT_ B3	RT_ B4	RT_ B5	RT_ B6	RTds_B0	RTds_B1	RTds_B2	RTds_B3	RTds_B4	RTds_B5	RTds_B6	Errors B0	Errors B1	Errors B2	Errors B3	Errors B4	Errors B5	Errors B6
11	F	23	66.66666667	CongrAV	Yes	436.75	425.67	392.46	358.1	326.23	348.75	372.87	62.58	81.98	79.5	82.59	112.82	86.12	90.52	1	1	2	4	2	4	4
12	M	23	100	CongrAV	Yes	535.71	439.67	463.79	435.75	433.52	423.15	504.98	123.68	97.62	168.07	139.35	112.71	110.38	128	5	0	1	1	0	0	3
13	M	21	26.31578947	CongrAV	Yes	415.09	358.53	356.01	336.65	331.74	309.1	379.82	77.65	47.21	99.63	66.08	61.82	65.55	87.99	4	4	3	5	4	6	7
1	M	23	68.42105263	VisOnly	Yes	403.02	387.74	402.28	378.11	351.63	383.17	416.57	95.14	79.37	100.5	120.88	72.4	195.72	94.63	1	1	0	1	1	1	2
51	F	20	100	FastRhyth	Maybe	395.73	398.77	399.67	396.63	381.11	411.29	420.56	111.13	78.14	118.72	110.89	99.42	105.39	102.17	2	4	2	6	2	4	3
14	M	25	88.88888889	CongrAV	No	508.11	450.67	466.83	460.96	418.39	443.69	497.53	118.19	94.52	135.31	182.41	121.37	190.5	246.89	1	5	1	5	7	5	9
15	F	19	100	CongrAV	Yes	502.56	366.92	324.56	313.83	314.42	321.51	400.39	146.78	101.18	86.8	109.54	128.33	199.8	97.16	16	4	3	5	11	10	9
21	M	22	70	IncongrAV	Yes	502.99	566.9	486.16	466.33	430.41	434.91	582.29	140.45	215.66	128.37	116.13	119	167.96	165.13	0	0	2	3	1	1	7
52	F	20	57.89473684	FastRhyth	Maybe	384.13	389.23	367.04	346.7	373.34	388.21	427.03	73.05	83.83	80.65	82.93	96.82	96.05	83.7	2	15	2	1	3	3	4
31	M	27	78.94736842	RhythmAud	Yes	302.62	286.28	257.83	256.23	265.96	277.92	301.03	52.63	64	60.45	52.11	62.32	61.84	62.69	6	3	3	6	2	3	7
22	F	28	100	IncongrAV	No	392.99	355.19	331.97	308.18	280.34	300.59	336.7	85.47	81.3	68.09	72.81	59.7	69.3	79.6	0	0	0	1	1	3	2
53	F	22	89.47368421	FastRhyth	Yes	390.7	360.76	342.31	314.34	324.62	327.48	388.59	59.28	81.89	61.19	70.99	90.01	100.77	73.38	2	4	6	6	5	7	8
54	F	26	100	FastRhyth	Yes	399.43	311.86	299.94	297.18	282.18	312.81	372.79	85.45	110.11	101.5	92.09	99.1	128.35	106.82	3	3	1	2	5	1	3
32	M	23	78.94736842	RhythmAud	Yes	452.43	436.31	408.23	417.02	428.09	423.31	490.28	93.7	89.75	86.15	107.28	118.76	151.15	125.29	7	11	10	9	11	11	18
2	F	21	50	VisOnly	Yes	472.08	398.35	350.99	335.45	327.44	316.23	424.55	117.14	90.17	79.46	82.02	83.1	91.79	122.11	1	3	3	1	2	7	4
16	F	23	100	CongrAV	Yes	342.7	349	330.16	335.2	339.74	325.97	373.13	75.48	71.32	69.34	67.53	59.21	66.73	94.85	1	4	1	4	1	1	9
41	F	18	78.94736842	IrregAud	No	561.68	528.68	481.85	473.06	491.14	482.51	561.76	238.26	150.01	140.24	154.27	160.84	181.72	240.95	3	0	1	3	1	2	5
23	M	22	80	IncongrAV	Maybe	442.78	515.5	485.61	438.39	398.83	409.86	431.98	184.36	238.01	206.99	175.1	169.09	139.16	126.31	1	2	2	3	3	2	3
55	F	20	100	FastRhyth	Yes	405.53	363.74	336.77	317.04	334.76	357.05	411.52	92.69	73.77	75.59	79.06	99.96	142	122.93	4	4	3	2	5	3	3
3	M	23	78.94736842	VisOnly	Maybe	363.94	337.59	317.8	303.02	305.6	273.86	344.25	141.43	87.79	114.62	107.57	110.22	96.5	101.17	0	1	3	2	1	3	2
56	M	20	90	FastRhyth	Yes	551.15	440.41	492	458	471.87	517.19	518.91	277.75	85.02	156.97	97.8	136.35	143.54	117.5	6	6	7	9	9	9	13
57	F	20	62.5	FastRhyth	Maybe	458.61	392.53	399.68	369.98	364.92	373.72	411.16	179.53	116.91	111.6	113.36	99.96	105.81	205.09	1	2	2	3	1	5	5
24	M	18	89.47368421	IncongrAV	Maybe	453.11	439.25	413.06	395.1	404	390.38	450.24	92.45	131.13	107.94	89.23	111.35	87.87	106.27	2	2	3	1	4	3	7
17	F	20	68.42105263	CongrAV	Yes	601.44	502.79	462.26	496.16	451.85	403.04	530.84	136.22	125.84	105.48	172.12	124.78	84.92	151.32	3	2	3	2	5	0	6
25	F	25	75	IncongrAV	Yes	570.07	410.09	372.02	338.41	330.8	302.83	413.76	219.76	122.82	111.9	133.55	142.47	115.41	150.02	9	9	9	8	7	7	9
4	M	26	30	VisOnly	No	361.18	339.95	303.65	344.64	296.19	298.2	367.22	96.8	76.65	70.94	93.32	89.62	116.38	107	0	1	1	1	0	4	1
5	M	23	80	VisOnly	No	427.71	435.26	397.36	427.13	438.01	395.12	415.89	122.95	76.77	99.62	86.18	120.29	104.1	113.24	1	0	0	0	1	0	2
18	M	27	70	CongrAV	Yes	405.16	393.37	432.88	333.55	336.16	323.48	396.55	145.77	143.94	186.59	139.67	192.69	126.09	182.92	3	3	5	2	16	11	23
33	M	23	88.88888889	RhythmAud	Yes	377.66	371.98	373.71	356.57	349.96	327.65	373.01	99.11	78.16	78.1	84.92	80.06	118.62	106.26	11	5	6	5	2	1	8
6	F	23	76.47058824	VisOnly	Yes	477.06	461.62	410.54	401.56	397.24	441.17	458.41	138.14	106.6	114.63	129.46	158.11	167.71	141.65	3	1	0	4	5	5	4
42	M	20	88.23529412	IrregAud	Yes	381.91	411.74	377.23	326.1	369.4	341.18	356.49	80.02	85.88	81.4	64.51	98.55	75.56	85.75	5	2	3	3	1	1	4
26	M	20	68.42105263	IncongrAV	No	455.07	371.15	375.63	423.69	419.57	384.06	438.14	218.76	119.06	84.29	103.35	137.07	116	123.75	0	3	3	3	1	3	4
58	M	21	88.88888889	FastRhyth	Yes	381.92	322.91	324.73	331.82	314.57	324.67	372.88	90.51	96.08	100.99	106.55	126.67	83.62	92.24	4	9	12	6	7	12	12
7	M	20	90	VisOnly	Yes	498.22	407.4	377.29	413.55	411.31	427.18	424.72	190.19	129.94	104.64	156.64	116.62	173.93	108.93	5	3	2	4	4	3	8
34	F	21	87.5	RhythmAud	No	464.66	386.13	375.31	349.63	344.25	339	413.61	150.64	125.88	117.23	87.88	114.64	91.57	108.71	7	5	5	7	3	9	18
35	M	24	47.36842105	RhythmAud	Yes	374.42	347.66	320.81	292.18	311.64	279.71	404.37	147.23	91.28	143.42	162.81	139.24	137.55	126.83	6	3	5	1	9	3	13
36	F	22	89.47368421	RhythmAud	Yes	399.74	400.15	355.61	346.63	342.22	307.28	383.55	111.73	99.49	99.21	122.44	110.46	96.94	140.48	5	3	4	4	4	5	10
8	F	20	68.42105263	VisOnly	Yes	339.16	313.96	297	270.32	225.61	208.34	367.45	63.11	72.33	76.79	88.98	105.3	90.3	117.52	5	5	5	2	5	9	7
27	F	29	66.66666667	IncongrAV	Yes	350.64	332.79	284.94	273.31	277.07	279.99	339.11	81.17	78.96	78.9	80.02	65.3	65.61	76.49	1	3	1	5	3	6	8
59	M	18	80	FastRhyth	Yes	471.96	434.19	482.82	472.12	418.47	433.5	499.52	108.52	91.6	108.82	113.29	84.13	107.06	105.44	4	3	2	4	1	3	2
43	F	20	68.42105263	IrregAud	Maybe	503.96	514.79	531.96	573.35	512.68	457.68	570.65	163.01	218.76	238.2	242.35	230.12	183.83	284.54	1	0	3	3	6	1	4
44	F	20	100	IrregAud	Yes	377.06	367.84	356.82	386.14	367.23	328.38	369.94	84.92	99.99	108.78	157.38	104.08	111.6	101.19	2	2	4	5	6	4	8
37	M	23	60	RhythmAud	Yes	416.14	384.61	363.89	331.37	326.42	338.87	387.81	105.31	95.94	82.64	77.78	74.85	98.43	139.97	6	4	7	5	4	2	6
45	F	19	100	IrregAud	Maybe	322.72	383.65	376.39	382.4	339.31	349.76	406.1	82.88	87.9	95.84	103.61	76.86	90.09	136.86	2	4	3	5	3	3	6
19	M	20	70	CongrAV	Yes	371.65	329.21	338.81	378.05	342.71	364.08	378.53	97.54	88.82	74.51	95.93	80.29	176.85	82.88	2	7	4	8	5	1	5
46	F	20	77.77777778	IrregAud	Yes	381.46	336.65	351.01	311.91	289.2	238.09	374.6	63.34	77.12	127.19	101.79	99.37	89.78	87.59	4	5	7	8	5	7	9
47	M	25	15.78947368	IrregAud	Yes	530.46	508.3	514	507.47	472.56	470.99	511.45	128.91	145.58	167.27	183.5	155.22	154.09	197.16	3	2	2	5	3	7	5
9	F	21	100	VisOnly	Yes	390.56	349.87	346.37	295.95	327.49	304.38	349.06	95.82	85.79	80.22	71.38	93.97	90.37	96.39	4	0	11	1	3	2	2
48	F	20	90	IrregAud	No	422.77	416.96	416.24	426.59	412.55	431.44	448.61	165.05	117.87	153.23	136.75	131.19	170.74	201.04	1	3	2	1	5	2	5
28	M	21	89.47368421	IncongrAV	Yes	512.48	464.14	432.82	407.59	399.75	425.14	473.75	130.42	87.47	82.56	82.16	92.12	97.65	105.51	1	0	3	2	5	4	4
10	F	23	77.77777778	VisOnly	No	364.02	369.12	336.47	336.22	305.63	302.77	386.28	71.7	75.05	91.19	74.5	73.35	70.19	91.95	4	5	9	10	13	6	11
49	M	22	100	IrregAud	No	510.77	462.16	405.6	443.04	416.97	385.69	484.98	144.99	153.75	124.89	191.35	164.91	183.87	170.92	8	2	2	7	4	3	5
29	F	20	89.47368421	IncongrAV	Yes	458.33	373.26	367.99	377.02	383.06	416.64	452.87	114.98	100.28	127.04	116.96	134.49	168.12	140.64	1	1	0	1	3	8	4
38	F	22	50	RhythmAud	Maybe	393.39	325.83	299.5	294.73	319.7	260.12	341.24	88.11	81.42	82.3	93.69	120.42	107.63	104.4	1	3	2	1	2	0	2
20	F	22	100	CongrAV	Yes	412.46	388.49	388.59	355.84	347.3	337.67	381.88	103.78	110.39	107.39	92.15	107.79	108.16	110.64	7	6	8	5	7	8	11
60	F	19	88.88888889	FastRhyth	Yes	450.35	387.72	395.22	374.44	475.47	373.33	448.37	129.45	122.88	182.91	122.03	248.87	168.22	198.12	9	10	11	6	11	11	14
30	M	24	0	IncongrAV	Yes	386.77	382.99	340.58	355.74	380.21	359.19	386.04	100.06	109.33	92.34	106.36	168.89	123.34	114.07	5	5	2	3	8	2	8
39	M	19	80	RhythmAud	No	390.79	342.74	306.32	309.54	311.72	308.04	376.73	65.09	59.79	67.04	91.45	80.65	79.52	93.89	2	1	1	4	2	3	3
50	F	20	88.88888889	IrregAud	Yes	408.71	363.25	340.41	349.6	385.87	338.28	403.09	78.54	72.21	93.11	109.25	118.9	87.98	131.67	3	3	4	10	16	5	7
40	F	19	89.47368421	RhythmAud	No	416.43	400.1	381.48	371.38	349.63	346.38	384.56	90.7	76.94	62.86	71.07	66.22	84.08	84.18	2	4	4	3	3	8	9
